# Supplementary material for: PPARγ agonist treatment reduces fibroadipose tissue in secondary lymphedema by exhausting fibroadipogenic PDGFRα+ mesenchymal cells
Source: JCI Insight. 2023 Dec 22;8(24):e165324. doi: 10.1172/jci.insight.165324 (PMC10807713; doi:10.1172/jci.insight.165324)
Supplement: Supporting data values [file jciinsight-8-165324-s194.xls]

## Sheet: Fig 1B
Fig 1B
Group	Mouse #	Day 0	Day 3	Day 6	Day 9	Day 15	Day 21
No injury + Vehicle	1	1	1.01742	1.01394	1.00697	1.01394	1.00697
No injury + Vehicle	2	1	0.996575	0.989726	1.00342	1.00342	0.996575
No injury + Vehicle	3	1	1.00347	1.01042	1	1.01042	1.00347
No injury + Vehicle	4	1	0.996564	1	0.986254	1	1.00344
No injury + Vehicle	5	1	0.993174	1.00341	0.996587	1	0.996587
No injury + Vehicle	6	1	0.996516	1.00697	1.01394	1.01045	1.00348
No injury + Vehicle	7	1	1.00345	1.00345	0.996552	1	1
No injury + Vehicle	8	1	1.00694	1.01042	1.00694	1.01042	1
LN + Vehicle	1	1	1.32542	1.34915	1.16949	1.08814	1.02373
LN + Vehicle	2	1	1.25559	1.27157	1.21086	1.09265	0.99361
LN + Vehicle	3	1	1.2554	1.39568	1.29137	1.15827	1.02518
LN + Vehicle	4	1	1.36934	1.40418	1.23345	1.12195	1.02439
LN + Vehicle	5	1	1.41356	1.42712	1.24068	1.11525	1.02373
LN + Vehicle	6	1	1.35452	1.41472	1.26421	1.11371	1.00669
LN + Vehicle	7	1	1.29373	1.31353	1.19472	1.12541	1.0198
LN + Vehicle	8	1	1.43066	1.41971	1.25182	1.17153	1.07299
LN + Rosiglitazone	1	1	1.28105	1.2549	1.12418	1.0719	0.986928
LN + Rosiglitazone	2	1	1.36237	1.3554	1.21254	1.09059	0.979094
LN + Rosiglitazone	3	1	1.30464	1.28808	1.17881	1.10596	1.00331
LN + Rosiglitazone	4	1	1.3951	1.32517	1.20629	1.11189	1.00699
LN + Rosiglitazone	5	1	1.43728	1.39068	1.22581	1.10753	0.956989
LN + Rosiglitazone	6	1	1.32886	1.31544	1.19128	1.15436	0.986577
LN + Rosiglitazone	7	1	1.31111	1.25079	1.09206	1.02857	0.996825
LN + Rosiglitazone	8	1	1.34564	1.3255	1.12752	1.08725	0.97651

## Sheet: Fig 1C
Fig 1C
Group	Mouse #	Day 0	Day 3	Day 6	Day 9	Day 15	Day 21
No injury + Vehicle	1	1	0.986109	0.994954	1.00884	0.994542	0.997232
No injury + Vehicle	2	1	1.00335	1.01352	0.990523	0.997545	1.01116
No injury + Vehicle	3	1	0.994367	0.996912	0.993015	0.997924	1.01073
No injury + Vehicle	4	1	0.992344	1.00566	0.998259	1.00697	1.00534
No injury + Vehicle	5	1	0.986994	0.99995	0.995145	1.00085	1.00096
No injury + Vehicle	6	1	0.994712	0.996922	1.0413	1.01497	0.986546
No injury + Vehicle	7	1	0.99274	1.00693	1.01949	1.00387	1.00785
No injury + Vehicle	8	1	1.01125	1.01235	1.01133	1.00004	0.997445
LN + Vehicle	1	1	1.17305	1.15041	1.1297	1.07001	1.02737
LN + Vehicle	2	1	1.09839	1.16334	1.13171	1.03237	1.01886
LN + Vehicle	3	1	1.15808	1.29624	1.21335	1.11667	1.04772
LN + Vehicle	4	1	1.19137	1.23221	1.13846	1.06679	1.0312
LN + Vehicle	5	1	1.0815	1.13706	1.06855	1.03893	1.01557
LN + Vehicle	6	1	1.13532	1.21774	1.19504	1.11949	1.0565
LN + Vehicle	7	1	1.06804	1.10069	1.07241	1.02116	1.0331
LN + Vehicle	8	1	1.09756	1.13308	1.15161	1.07547	1.02973
LN + Rosiglitazone	1	1	1.11343	1.09568	1.06013	1.01895	1.01556
LN + Rosiglitazone	2	1	1.07687	1.06718	0.999878	1.0092	1.00903
LN + Rosiglitazone	3	1	1.12816	1.09979	1.03694	1.02781	0.989149
LN + Rosiglitazone	4	1	1.09961	1.04152	0.99958	0.996738	0.97682
LN + Rosiglitazone	5	1	1.16852	1.11925	1.08076	1.08802	1.04518
LN + Rosiglitazone	6	1	1.14206	1.10159	1.08425	1.03615	1.00432
LN + Rosiglitazone	7	1	1.1494	1.06678	1.02663	1.02833	0.9975
LN + Rosiglitazone	8	1	1.12561	1.06045	1.06144	1.02486	0.993974

## Sheet: Fig 1E
Fig 1E
Mouse #	No injury + Vehicle	LN + Vehicle Day 7	LN + Rosiglitazone Day 7	LN + Vehicle Day 21	LN + Rosiglitazone Day 21
1	618.53	1264.75	800.466	604.555	736.542
2	625.518	1344.98	999.741	814.959	569.617
3	636.646	1396.48	1243.27	954.71	602.226
4	620.083	1553.83	890.528	819.099	623.447
5	499.482	1567.81	862.836	789.337	611.025
6	411.491	841.874	1236.28	1005.69	677.277
7	539.337	1634.83	531.832	688.147	672.878
8	439.959	1315.73	832.298	876.294	675.983

## Sheet: Fig 1
Fig 1B
Group	Mouse #	Day 0	Day 3	Day 6	Day 9	Day 15	Day 21
No injury + Vehicle	1	1	1.01742	1.01394	1.00697	1.01394	1.00697
No injury + Vehicle	2	1	0.996575	0.989726	1.00342	1.00342	0.996575
No injury + Vehicle	3	1	1.00347	1.01042	1	1.01042	1.00347
No injury + Vehicle	4	1	0.996564	1	0.986254	1	1.00344
No injury + Vehicle	5	1	0.993174	1.00341	0.996587	1	0.996587
No injury + Vehicle	6	1	0.996516	1.00697	1.01394	1.01045	1.00348
No injury + Vehicle	7	1	1.00345	1.00345	0.996552	1	1
No injury + Vehicle	8	1	1.00694	1.01042	1.00694	1.01042	1
LN + Vehicle	1	1	1.32542	1.34915	1.16949	1.08814	1.02373
LN + Vehicle	2	1	1.25559	1.27157	1.21086	1.09265	0.99361
LN + Vehicle	3	1	1.2554	1.39568	1.29137	1.15827	1.02518
LN + Vehicle	4	1	1.36934	1.40418	1.23345	1.12195	1.02439
LN + Vehicle	5	1	1.41356	1.42712	1.24068	1.11525	1.02373
LN + Vehicle	6	1	1.35452	1.41472	1.26421	1.11371	1.00669
LN + Vehicle	7	1	1.29373	1.31353	1.19472	1.12541	1.0198
LN + Vehicle	8	1	1.43066	1.41971	1.25182	1.17153	1.07299
LN + Rosiglitazone	1	1	1.28105	1.2549	1.12418	1.0719	0.986928
LN + Rosiglitazone	2	1	1.36237	1.3554	1.21254	1.09059	0.979094
LN + Rosiglitazone	3	1	1.30464	1.28808	1.17881	1.10596	1.00331
LN + Rosiglitazone	4	1	1.3951	1.32517	1.20629	1.11189	1.00699
LN + Rosiglitazone	5	1	1.43728	1.39068	1.22581	1.10753	0.956989
LN + Rosiglitazone	6	1	1.32886	1.31544	1.19128	1.15436	0.986577
LN + Rosiglitazone	7	1	1.31111	1.25079	1.09206	1.02857	0.996825
LN + Rosiglitazone	8	1	1.34564	1.3255	1.12752	1.08725	0.97651
Fig 1C
Group	Mouse #	Day 0	Day 3	Day 6	Day 9	Day 15	Day 21
No injury + Vehicle	1	1	0.986109	0.994954	1.00884	0.994542	0.997232
No injury + Vehicle	2	1	1.00335	1.01352	0.990523	0.997545	1.01116
No injury + Vehicle	3	1	0.994367	0.996912	0.993015	0.997924	1.01073
No injury + Vehicle	4	1	0.992344	1.00566	0.998259	1.00697	1.00534
No injury + Vehicle	5	1	0.986994	0.99995	0.995145	1.00085	1.00096
No injury + Vehicle	6	1	0.994712	0.996922	1.0413	1.01497	0.986546
No injury + Vehicle	7	1	0.99274	1.00693	1.01949	1.00387	1.00785
No injury + Vehicle	8	1	1.01125	1.01235	1.01133	1.00004	0.997445
LN + Vehicle	1	1	1.17305	1.15041	1.1297	1.07001	1.02737
LN + Vehicle	2	1	1.09839	1.16334	1.13171	1.03237	1.01886
LN + Vehicle	3	1	1.15808	1.29624	1.21335	1.11667	1.04772
LN + Vehicle	4	1	1.19137	1.23221	1.13846	1.06679	1.0312
LN + Vehicle	5	1	1.0815	1.13706	1.06855	1.03893	1.01557
LN + Vehicle	6	1	1.13532	1.21774	1.19504	1.11949	1.0565
LN + Vehicle	7	1	1.06804	1.10069	1.07241	1.02116	1.0331
LN + Vehicle	8	1	1.09756	1.13308	1.15161	1.07547	1.02973
LN + Rosiglitazone	1	1	1.11343	1.09568	1.06013	1.01895	1.01556
LN + Rosiglitazone	2	1	1.07687	1.06718	0.999878	1.0092	1.00903
LN + Rosiglitazone	3	1	1.12816	1.09979	1.03694	1.02781	0.989149
LN + Rosiglitazone	4	1	1.09961	1.04152	0.99958	0.996738	0.97682
LN + Rosiglitazone	5	1	1.16852	1.11925	1.08076	1.08802	1.04518
LN + Rosiglitazone	6	1	1.14206	1.10159	1.08425	1.03615	1.00432
LN + Rosiglitazone	7	1	1.1494	1.06678	1.02663	1.02833	0.9975
LN + Rosiglitazone	8	1	1.12561	1.06045	1.06144	1.02486	0.993974
Fig 1E
Mouse #	No injury + Vehicle	LN + Vehicle Day 7	LN + Rosiglitazone Day 7	LN + Vehicle Day 21	LN + Rosiglitazone Day 21
1	618.53	1264.75	800.466	604.555	736.542
2	625.518	1344.98	999.741	814.959	569.617
3	636.646	1396.48	1243.27	954.71	602.226
4	620.083	1553.83	890.528	819.099	623.447
5	499.482	1567.81	862.836	789.337	611.025
6	411.491	841.874	1236.28	1005.69	677.277
7	539.337	1634.83	531.832	688.147	672.878
8	439.959	1315.73	832.298	876.294	675.983
Fig 1F
Mouse #	No injury + Vehicle	LN + Vehicle Day 7	LN + Rosiglitazone Day 7	LN + Vehicle Day 21	LN + Rosiglitazone Day 21
1	175.983	806.418	466.615	267.857	279.503
2	185.3	898.292	487.319	379.141	151.656
3	142.34	885.352	776.139	496.118	196.946
4	249.224	1124.48	344.203	403.727	269.41
5	143.375	974.12	358.178	416.925	286.491
6	139.234	465.321	704.451	398.033	276.398
7	122.671	1089.03	250.518	378.623	253.623
8	104.037	783.903	501.553	489.389	224.896
Fig 1G
Mouse #	No injury + Vehicle	LN + Vehicle Day 7	LN + Rosiglitazone Day 7	LN + Vehicle Day 21	LN + Rosiglitazone Day 21
1	424.172	425.983	317.805	321.946	440.994
2	421.066	416.667	490.683	418.737	403.986
3	475.673	483.178	446.17	439.441	391.563
4	355.072	405.021	526.915	398.551	340.062
5	341.615	560.818	477.743	355.072	311.335
6	254.141	352.484	508.282	589.027	386.387
7	399.845	513.716	254.658	293.737	404.244
8	321.687	501.553	314.959	371.894	437.112
Fig 1H
Mouse #	No injury + Vehicle	LN + Vehicle Day 7	LN + Rosiglitazone Day 7	LN + Vehicle Day 21	LN + Rosiglitazone Day 21
1	18.3747	32.3499	16.0455	14.7516	16.0455
2	19.1511	30.0207	21.7391	17.0807	13.9752
3	18.6335	27.9503	20.9627	19.1511	13.7164
4	15.7867	24.3271	19.4099	16.8219	13.9752
5	14.4928	32.8675	26.9151	17.3395	13.1988
6	18.1159	24.0683	23.5507	18.6335	14.4928
7	16.8219	32.0911	26.6563	15.7867	15.0104
8	14.234	30.2795	15.7867	15.0104	13.9752

## Sheet: Fig 2
Fig 2B
Mouse #	No injury + Vehicle	LN + Vehicle Day 7	LN + Rosiglitazone Day 7
1	0.9	7.3	1.9
2	1	6	3.1
3	1.7	9.8	1.5
Fig 2C
Adipoq
TGFβ1 10 ng/ml	-	+	+
Rosiglitazone 10 µM	-	-	+
1	1.4451	1.2074	2.25109
2	1.10769	1.22778	2.90814
3	0.624715	0.409173	2.04788
Lpl
TGFβ1 10 ng/ml	-	+	+
Rosiglitazone 10 µM	-	-	+
1	1.07112	1.07014	2.51155
2	0.973827	0.928834	2.67187
3	0.958691	0.92369	2.41846
Fig 2D
Col1a1
TGFβ1 10 ng/ml	-	+	+
Rosiglitazone 10 µM	-	-	+
1	0.924996	1.35052	0.850463
2	0.980602	1.17162	0.61421
3	1.10247	1.52451	0.807053
Fn1
TGFβ1 10 ng/ml	-	+	+
Rosiglitazone 10 µM	-	-	+
1	1.00971	0.973221	0.891579
2	0.940371	1.21249	0.713824
3	1.05318	1.30167	0.855969
Ctgf
TGFβ1 10 ng/ml	-	+	+
Rosiglitazone 10 µM	-	-	+
1	1.03175	0.937903	0.819932
2	1.09112	1.01913	0.720631
3	0.888285	1.13985	0.855856
Pdgfra
TGFβ1 10 ng/ml	-	+	+
Rosiglitazone 10 µM	-	-	+
1	1.18659	1.0028	0.76492
2	0.760505	1.02254	0.63909
3	1.10815	1.18937	0.759593
Fig 2F
Mouse #	No injury + Vehicle	LN + Vehicle Day 7	LN + Rosiglitazone Day 7	LN + Vehicle Day 21	LN + Rosiglitazone Day 21
1	0.0251724	0.624828	0.143931	0.245655	0.168138
2	0.0351724	0.301862	0.120759	0.183724	0.0574483
3	0.0348276	0.508483	0.18731	0.428414	0.0786207
4	0.0373793	0.545448	0.0993793	0.31069	0.140138
5	0.0427586	0.483655	0.140828	0.411448	0.150069
6	0.0508276	0.182069	0.163517	0.287241	0.0907586
7	0.0248276	0.547172	0.0821379	0.333931	0.161103
8	0.0132414	0.439517	0.10531	0.284483	0.175241

## Sheet: Fig 4
Fig 4B
Mouse #	No injury + Vehicle	LN + Vehicle Day 7	LN + Rosiglitazone Day 7
1	1267	7002	640
2	1785	7790	1418
3	3782	5582	4016
Fig 4C
Mouse #	No injury + Vehicle	LN + Vehicle Day 7	LN + Rosiglitazone Day 7
1	7560	15191	4337
2	5780	18661	9394
3	11309	14531	11714
Fig 4E
Mouse #	No injury + Vehicle	LN + Vehicle Day 7	LN + Rosiglitazone Day 7
1	3.7	7.7	2.1
2	3.2	8.8	2.4
3	2.2	8.3	1.8
Fig 4F
Mouse #	No injury + Vehicle	LN + Vehicle Day 7	LN + Rosiglitazone Day 7
1	0.9	3.6	1.1
2	0.7	4.1	0.5
3	0.8	6	0.7

## Sheet: Fig S2
Fig S2A
Group	Mouse #	Day 0	Day 3	Day 6	Day 9	Day 15	Day 21
No injury + Vehicle	1	1	1.00029	1.00437	1.01329	1.00418	0.998403
No injury + Vehicle	2	1	1.00825	1.0146	0.99274	0.998123	1.00467
No injury + Vehicle	3	1	0.997731	1.00413	0.993763	1.0017	1.0033
No injury + Vehicle	4	1	0.989883	1.00053	0.997689	1.00919	1.00344
No injury + Vehicle	5	1	0.986447	0.997077	0.991603	1.01789	0.996554
No injury + Vehicle	6	1	0.990879	0.995948	1.03344	1.03089	1.00242
No injury + Vehicle	7	1	0.996809	1.00497	1.01377	1.00473	0.99773
No injury + Vehicle	8	1	1.0124	1.01274	1.00655	0.993026	0.993488
LN + Vehicle	1	1	1.14808	1.12727	1.10757	1.06574	1.01873
LN + Vehicle	2	1	1.09076	1.13365	1.12303	1.02512	1.01216
LN + Vehicle	3	1	1.11793	1.2611	1.17667	1.09211	1.02112
LN + Vehicle	4	1	1.19219	1.21457	1.12525	1.05831	1.02322
LN + Vehicle	5	1	1.09421	1.13273	1.06962	1.01806	1.01007
LN + Vehicle	6	1	1.12836	1.20666	1.17367	1.13205	1.05206
LN + Vehicle	7	1	1.07064	1.09928	1.0876	1.01903	1.01898
LN + Vehicle	8	1	1.0856	1.12724	1.12402	1.07167	1.03484
LN + Rosiglitazone	1	1	1.11501	1.08612	1.06775	1.02222	0.99797
LN + Rosiglitazone	2	1	1.07935	1.05444	1.01107	0.999605	0.994446
LN + Rosiglitazone	3	1	1.12328	1.09403	1.02953	1.03491	0.970868
LN + Rosiglitazone	4	1	1.09269	1.04339	1.00897	1.01113	0.96798
LN + Rosiglitazone	5	1	1.17406	1.13814	1.09782	1.09997	1.05417
LN + Rosiglitazone	6	1	1.14821	1.12465	1.07911	1.03043	0.97952
LN + Rosiglitazone	7	1	1.16726	1.05974	1.02474	1.0206	1.00151
LN + Rosiglitazone	8	1	1.12613	1.07908	1.0738	1.03548	0.992413

## Sheet: Fig S3
Fig S3B
Mouse #	No injury + Vehicle	LN + Vehicle Day 7
1	0.7	9
2	1	8.3
3	0.6	6.6

## Sheet: Fig S4
Fig S4
Adipoq
TNF⍺ 10 ng/ml	-	+	+
Rosiglitazone 10 µM	-	-	+
1	1.4451	0.0921573	1.03583
2	1.10769	0.240164	0.798305
3	0.624715	0.0777895	0.330096
Lpl
TNF⍺ 10 ng/ml	-	+	+
Rosiglitazone 10 µM	-	-	+
1	1.07112	0.65645	1.36539
2	0.973827	0.67091	1.23696
3	0.958691	0.724767	1.19172

## Sheet: Fig S5
Fig S5B
Mouse #	No injury + Vehicle	LN + Vehicle Day 7	LN + Rosiglitazone Day 7
1	1.3	7.3	6.9
2	1.4	5.7	6
3	1.9	4.9	9.5
